# Supplementary material for: COVID-19 Clusters in Belgian Nursing Homes: Impact of Facility Characteristics and Vaccination on Cluster Occurrence, Duration and Severity
Source: Viruses. 2023 Jan 13;15(1):232. doi: 10.3390/v15010232 (PMC9867491; doi:10.3390/v15010232)
Supplement: Supplementary file 1 [file viruses-15-00232-s001.zip]

Archive with 2 entries (2 files):
- viruses-2097834-supplementary/Table S1.pdf
- viruses-2097834-supplementary/Table S2.pdf
